# Supplementary material for: Prevalence and Risk Factors of Musculoskeletal Pain Among Kuwaiti Pilgrims During Hajj 2024
Source: Int J Environ Res Public Health. 2025 Oct 18;22(10):1585. doi: 10.3390/ijerph22101585 (PMC12562765; doi:10.3390/ijerph22101585)
Supplement: Supplementary file 1 [file ijerph-22-01585-s001.zip]

Archive with 1 entries (1 files):
- ijerph-3867891-supplementary.pdf
